# Supplementary material for: Fabrication and Characterization of Polylactic Acid Electrospun Wound Dressing Modified with Polyethylene Glycol, Rosmarinic Acid and Graphite Oxide
Source: Nanomaterials (Basel). 2023 Jul 3;13(13):2000. doi: 10.3390/nano13132000 (PMC10343514; doi:10.3390/nano13132000)
Supplement: Supplementary file 1 [file nanomaterials-13-02000-s001.zip]

Archive with 1 entries (1 files):
- nanomaterials-2474028-supplementary.pdf
